# Supplementary material for: Clinical characterization and prognosis of T cell acute lymphoblastic leukemia with high CRLF2 gene expression in children
Source: PLoS One. 2019 Dec 12;14(12):e0224652. doi: 10.1371/journal.pone.0224652 (PMC6907766; doi:10.1371/journal.pone.0224652)
Supplement: S1 File — (XLSX) [file pone.0224652.s002.xlsx]

## Sheet: Sheet1
Pt.	Gender	Age at diagnosis (months)	WBC (x109/L)	Karyotype	Fusion Genes	CRLF2 level	CRLF2 expression (%)	Mediastinal mass	TP1 BM smear	TP1 MRD	TP1 CRLF2 level	TP1 CRLF2 expression (%)	TP2 BM smear	TP2 MRD	TP2 CRLF2 level	TP2 CRLF2 expression (%)	Event	Event free survival (months)	Note
1	female	60	61.97	Normal	BCR/ABL1	high	96.87	Y	NA	NA	NA	NA	NA	NA	NA	NA	Death at diagnosis	NA	Death at diagnosis
2	male	62	330.52	Abnormal	NA	low	75.30	Y	M2	0.3683			CR	0.0581			NA	16.2
3	male	109	384.05	Abnormal	SIL/TAL1	high	96.39	N	M1	0.2181			CR	0.0258			NA	7.06667
4	male	178	23.56	Normal	MLL/ENL	low	75.30	Y	M1	0.3879			CR	0.0235			NA	19.4
5	female	148	1.21	Normal	NA	high	93.39	N	M3	0.9493			CR	0.0225			NA	2.23333	Lost
6	female	166	3.65	Normal	NA	low	67.55	N	M1	0.6552	high	94.3248	CR	0.0202	low	89.7571	NA	28.1667
7	male	123	3.2	Abnormal	NA	high	99.4	N	M2	0.3384			CR	0.0102			NA	5.83333
8	male	175	34.53	Normal	NA	high	92.78	N	M2	0.491	high	97.3073	CR	0.0054	high	91.0884	Relapse	9.3
9	male	113	57.83	Normal	NA	low	87.22	Y	M1	0.3785			CR	0.0045			NA	10.2	Lost
10	male	97	247.47	Abnormal	SIL/TAL1	low	17.09	N	M1	0.416			CR	0.0033			NA	31.1
11	male	141	1.32	NA	NA	high	95.64	N	M3	0.748			CR	0.0011			NA	9.36667
12	female	39	191.17	Normal	NA	high	89.76	Y	M2	0.32			CR	0			Secondary tumor	22.5667
13	male	86	15.07	Normal	NA	low	11.64	N	M2	0.2289			CR	0			NA	2.76667	Lost
14	male	67	62.51	Normal	NA	low	32.22	N	M1	0.195			CR	0			NA	41.2333
15	female	94	1.93	Normal	NA	high	91.28	N	M1	0.164	low	44.3284	CR	0	low	80.5848	NA	31.9667
16	male	157	1.08	NA	NA	high	92.17	N	M1	0.1443	low	79.2043	CR	0	low	66.2637	Relapse	17.7
17	male	84	392.41	Normal	SIL/TAL1	high	92.77	Y	M1	0.0713	low	82.9874	CR	0	low	42.2938	NA	19.6333
18	male	53	123.06	Normal	NA	low	49.40	Y	M1	0.0692			CR	0			NA	23.9333
19	male	64	329.32	Normal	SIL/TAL1	low	47.28	Y	M1	0.042			CR	0			NA	31.4
20	male	134	33.8	Normal	NA	high	95.33	N	M1	0.0264	low	44.3188	CR	0	low	62.1105	NA	27.9667
21	female	166	5.97	Abnormal	NA	low	82.11	N	M1	0.0223			CR	0			NA	18.1
22	male	125	434.72	Normal	SIL/TAL1	low	72.14	Y	M1	0.0196			CR	0			NA	15.9667
23	male	57	248.95	Normal	SIL/TAL1	low	22.57	Y	M1	0.0146	low	80.6761	CR	0	high	94.3173	Relapse	7.06667
24	male	91	9.69	Normal	SIL/TAL1	low	15.62	Y	M1	0.0136			CR	0			NA	38.4333
25	male	102	154.03	Normal	SIL/TAL1	low	51.81	N	M1	0.0117			CR	0			NA	15.9333
26	male	118	404.33	Normal	SIL/TAL1	low	69.28	Y	M1	0.0057	low	86.0992	CR	0	low	50.9426	NA	19.3333
27	male	90	66.92	Normal	NA	low	9.40	Y	M1	0.0036			CR	0			NA	8.46667
28	female	62	12.81	Abnormal	NA	low	42.64	Y	M1	0.003			CR	0			NA	40.3
29	male	99	4.34	Normal	NA	low	60.24	Y	M1	0.0021			CR	0			NA	10.6
30	female	154	74.29	Abnormal	NA	high	97.56	Y	M1	0.0016			CR	0			Relapse	28.9
31	male	121	5.16	Normal	NA	low	36.89	N	M1	0.0012			CR	0			NA	19.9333
32	male	61	72.13	Normal	SIL/TAL1	high	92.17	N	M1	0	low	65.863	CR	0	low	67.5571	Relapse	9.36667
33	male	44	232.03	Normal	SIL/TAL1	high	92.58	N	M1	0	low	62.5041	CR	0	low	76.8486	Relapse	32.2333
34	male	171	46.43	Normal	SIL/TAL1	high	95.18	Y	M1	0	low	40.6921	CR	0	low	87.4214	NA	24.1333
35	male	127	4.29	Normal	NA	high	88.42	Y	M1	0			CR	0			Relapse	25.1667
36	male	151	325.21	Normal	NA	high	95.18	Y	M1	0			CR	0			Relapse	8.36667
37	female	19	543.79	Normal	NA	high	91.57	Y	M1	0	low	57.6421	CR	0	low	73.1596	NA	25.2333
38	female	20	508.71	Normal	SIL/TAL1	high	92.77	Y	M1	0			CR	0			NA	13.7
39	male	117	228.87	Normal	NA	low	12.02	N	M1	0			CR	0			NA	42.8667
40	male	127	320.41	Abnormal	NA	low	35.54	N	M1	0			CR	0			NA	20.2
41	female	41	90.24	Abnormal	NA	low	72.89	N	M1	0			CR	0			Relapse	4.73333
42	male	147	508.15	Normal	NA	low	71.69	N	M1	0	low	72.823	CR	0	low	64.6716	NA	19.2333
43	male	25	199.27	Normal	NA	low	77.71	N	M1	0			CR	0			Relapse	8.36667
44	male	176	106.67	Normal	NA	low	43.98	N	M1	0			CR	0			Relapse	7.83333
45	female	139	406.7	Normal	SIL/TAL1	low	84.94	N	M1	0			CR	0			NA	17.4333
46	female	125	3.13	Normal	NA	low	26.60	N	M1	0			CR	0			NA	12.4
47	male	49	74.58	Normal	NA	low	51.20	Y	M1	0			CR	0			NA	35.1
48	male	123	133.29	Abnormal	NA	low	60.24	Y	M1	0			CR	0			NA	9.36667
49	male	106	22.02	Abnormal	NA	low	59.64	Y	M1	0			CR	0			NA	5.2
50	male	69	50.31	Abnormal	NA	low	10.84	Y	M1	0			CR	0			NA	4.03333
51	male	84	14.72	Normal	SET/CAN	low	53.69	Y	M1	0			CR	0			NA	38.1333
52	male	73	41.98	Normal	NA	low	2.96	Y	M1	0			CR	0			NA	31.1667
53	male	24	95.7	Normal	NA	low	56.03	Y	M1	0			CR	0			NA	30.2667
54	male	81	9.83	Normal	SIL/TAL1	low	71.69	Y	M1	0			CR	0			NA	25.6
55	male	150	75.3	Normal	SIL/TAL1	low	21.69	Y	M1	0			CR	0			NA	19.5333
56	male	69	23.78	Normal	NA	low	46.37	Y	M1	0			CR	0			NA	12.7667
57	male	47	47.52	Normal	NA	low	53.01	Y	M1	0			CR	0			NA	11.3667
58	male	125	61.85	Normal	NA	low	50.60	Y	M1	0			CR	0			NA	7.8
59	male	93	10.52	Normal	NA	low	87.35	Y	M1	0			CR	0			Relapse	7.5
60	male	44	4.21	NA	NA	low	34.67	N	M1	0.0024			CR	0			TRM	6.9
61	male	66	62.04	Normal	NA	high	91.25	Y	M2	0.076			CR	0			TRM	11.47
62	male	53	68.12	Normal	NA	high	90.6	Y	M3	0.118			CR	0			TRM	8.37
63	male	44	166.06	Normal	NA	low	46.91	Y	M1	0			NA	NA	NA	NA	NA	NA	Quit the therapy
